# Supplementary material for: A molecular, morphological, and physiological comparison of English and German populations of Calliphora vicina (Diptera: Calliphoridae)
Source: PLoS One. 2018 Dec 3;13(12):e0207188. doi: 10.1371/journal.pone.0207188 (PMC6277095; doi:10.1371/journal.pone.0207188)
Supplement: S3 Data — (TXT) [file pone.0207188.s003.txt]

>Frankfurt 1 [563 bp]
ATTAACTCGATTCTTTACATTTCACTTTATTTTACCATTTATTGTACTAGCAGCAACATTAATTCATATTTTATTTTTACACGAAACAGGATCAAGTAACCCAATAGGATTAAATTCTAATATTGATAAAATTCCATTTCATCCTTATTTTACTTTTAAGGATATTGTTGGATTTATTGTAATAACAATAATTTTAATTTTATTAGTTTTAATTAATCCTTATTTACTAGGAGACCCAGATAATTTTATCCCTGCTAACCCCTTAGTTACTCCTATTCATATTCAACCAGAATGATACTTTTTATTTGCTTACGCAATTTTACGATCAATTCCTAATAAATTAGGAGGAGTAATTGCATTAGTTCTTTCTATTGCAATCTTAGCTATCCTTCCATTTTACCATTTAAGTAAATTTCGAGGTATTCAATTTTATCCAGTTAATCAAATTCTATTTTGAATTATAGTAGTAACAGTAATTTTATTAACATGAATTGGAGCTCGACCAGTTGAAGAACCTTATGTATTAGTAGGACAAATTTTAACTGTAATTTATTTCGCTTATT

>Frankfurt 2 [569 bp]
ATTAACTCGATTCTTTACATTTCACTTTATTTTACCATTTATTGTACTAGCAGCAACATTAATTCATATTTTATTTTTACACGAAACAGGATCAAGTAACCCAATAGGATTAAATTCTAATATTGATAAAATTCCATTTCATCCTTATTTTACTTTTAAGGATATTGTTGGATTTATTGTAATAACAATAATTTTAATTTTATTAGTTTTAATTAATCCTTATTTACTAGGAGATCCAGATAATTTTATCCCTGCTAACCCCTTAGTTACTCCTATTCATATTCAACCAGAATGATACTTTCTATTTGCTTACGCAATTTTACGATCAATTCCTAATAAATTAGGAGGAGTAATTGCATTAGTTCTTTCTATTGCAATCTTAGCTATCCTTCCATTTTACCATTTAAGTAAATTTCGAGGTATTCAATTTTATCCAGTTAATCAAATTCTATTTTGAATTATAGTAGTAACAGTAATTTTATTAACATGAATTGGAGCTCGACCAGTTGAAGAACCTTATGTATTAGTAGGACAAATTTTAACTGTAATTTATTTTGCTTATTTTATAT

>Frankfurt 3 [569 bp]
ATTAACTCGATTCTTTACATTTCACTTTATTTTACCATTTATTGTACTAGCAGCAACATTAATTCATATTTTATTTTTACACGAAACAGGATCAAGTAACCCAATAGGATTAAATTCTAATATTGATAAAATTCCATTTCATCCTTATTTTACTTTTAAGGATATTGTTGGATTTATTGTAATAACAATAATTTTAATTTTATTAGTTTTAATTAATCCTTATTTACTAGGAGACCCAGATAATTTTATCCCCGCTAACCCCTTAGTTACTCCTATTCATATTCAACCAGAATGATACTTTTTATTTGCTTACGCAATTTTACGATCAATTCCTAATAAATTAGGAGGAGTAATTGCATTAGTTCTTTCTATTGCAATCTTAGCTATCCTTCCATTTTACCATTTAAGTAAATTTCGAGGTATTCAATTTTATCCAGTTAATCAAATTCTATTTTGAATTATAGTAGTAACAGTAATTTTATTAACATGAATTGGAGCTCGACCAGTTGAAGAACCTTATGTATTAGTAGGACAAATTTTAACTGTAATTTATTTTGCTTATTTTATAT

>Frankfurt 4 [569 bp]
ATTAACTCGATTCTTTACATTTCACTTTATTTTACCATTTATTGTACTAGCAGCAACATTAATTCATATTTTATTTTTACACGAAACAGGATCAAGTAACCCAATAGGATTAAATTCTAATATTGATAAAATTCCATTTCATCCTTATTTTACTTTTAAGGATATTGTTGGATTTATTGTAATAACAATAATTTTAATTTTATTAGTTTTAATTAATCCTTATTTACTAGGAGATCCAGATAATTTTATCCCTGCTAACCCCTTAGTTACTCCTATTCATATTCAACCAGAATGATACTTTTTATTTGCTTACGCAATTTTACGATCAATTCCTAATAAATTAGGAGGAGTAATTGCATTAGTTCTTTCTATTGCAATCTTAGCTATCCTTCCATTTTACCATTTAAGTAAATTTCGAGGTATTCAATTTTATCCAGTTAATCAAATTCTATTTTGAATTATAGTAGTAACAGTAATTTTATTAACATGAATTGGAGCTCGACCAGTTGAAGAACCTTATGTATTAGTAGGACAAATTTTAACTGTAATTTATTTTGCTTATTTTATAT

>Frankfurt 5 [569 bp]
ATTAACTCGATTCTTTACATTTCACTTTATTTTACCATTTATTGTACTAGCAGCAACATTAATTCATATTTTATTTTTACACGAAACAGGATCAAGTAACCCAATAGGATTAAATTCTAATATTGATAAAATTCCATTTCATCCTTATTTTACTTTTAAGGATATTGTTGGATTTATTGTAATAACAATAATTTTAATTTTATTAGTTTTAATTAATCCTTATTTACTAGGAGATCCAGATAATTTTATCCCTGCTAACCCCTTAGTTACTCCTATTCATATCCAACCAGAATGATACTTTTTATTTGCTTACGCAATTTTACGATCAATTCCTAATAAATTAGGAGGAGTAATTGCATTAGTTCTTTCTATTGCAATCTTAGCTATCCTTCCATTTTACCATTTAAGTAAATTTCGAGGTATTCAATTTTATCCAGTTAATCAAATTCTATTTTGAATTATAGTAGTAACAGTAATTTTATTAACATGAATTGGAGCTCGACCAGTTGAAGAACCTTATGTATTAGTAGGACAAATTTTAACTGTAATTTATTTTGCTTATTTTATAT

>Frankfurt 6 [569 bp]
ATTAACTCGATTCTTTACATTTCACTTTATTTTACCATTTATTGTACTAGCAGCAACATTAATTCATATTTTATTTTTACACGAAACAGGATCAAGTAACCCAATAGGATTAAATTCTAATATTGATAAAATTCCATTTCATCCTTATTTTACTTTTAAGGATATTGTTGGATTTATTGTAATAACAATAATTTTAATTTTATTAGTTTTAATTAATCCTTATTTACTAGGAGATCCAGATAATTTTATCCCTGCTAACCCCTTAGTTACTCCTATTCATATCCAACCAGAATGATACTTTTTATTTGCTTACGCAATTTTACGATCAATTCCTAATAAATTAGGAGGAGTAATTGCATTAGTTCTTTCTATTGCAATCTTAGCTATCCTTCCATTTTACCATTTAAGTAAATTTCGAGGTATTCAATTTTATCCAGTTAATCAAATTCTATTTTGAATTATAGTAGTAACAGTAATTTTATTAACATGAATTGGAGCTCGACCAGTTGAAGAACCTTATGTATTAGTAGGACAAATTTTAACTGTAATTTATTTTGCTTATTTTATAT

>Frankfurt 7 [568 bp]
ATTAACTCGATTCTTTACATTTCACTTTATTTTACCATTTATTGTACTAGCAGCAACATTAATTCATATTTTATTTTTACACGAAACAGGATCAAGTAACCCAATAGGATTAAATTCTAATATTGATAAAATTCCATTTCATCCTTATTTTACTTTTAAGGATATTGTTGGATTTATTGTAATAACAATAATTTTAATTTTATTAGTTTTAATTAATCCTTATTTACTAGGAGACCCAGATAATTTTATCCCTGCTAACCCCTTAGTTACTCCTATTCATATTCAACCAGAATGATACTTTTTATTTGCTTACGCAATTTTACGATCAATTCCTAATAAATTAGGAGGAGTAATTGCATTAGTTCTTTCTATTGCAATCTTAGCAATCCTTCCATTTTACCATTTAAGTAAATTTCGAGGTATTCAATTTTATCCAGTTAATCAAATTCTATTTTGAATTATAGTAGTAACAGTAATTTTATTAACATGAATTGGAGCTCGACCAGTTGAAGAACCTTATGTATTAGTAGGACAAATTTTAACTGTAATTTATTTTGCTTATTTTATA

>Frankfurt 8 [569 bp]
ATTAACTCGATTCTTTACATTTCACTTTATTTTACCATTTATTGTACTAGCAGCAACATTAATTCATATTTTATTTTTACACGAAACAGGATCAAGTAACCCAATAGGATTAAATTCTAATATTGATAAAATTCCATTTCATCCTTATTTTACTTTTAAGGATATTGTTGGATTTATTGTAATAACAATAATTTTAATTTTATTAGTTTTAATTAATCCTTATTTACTAGGAGATCCAGATAATTTTATCCCTGCTAACCCCTTAGTTACTCCTATTCATATTCAACCAGAATGATACTTTTTATTTGCTTACGCAATTTTACGATCAATTCCTAATAAATTAGGAGGAGTAATTGCATTAGTTCTTTCTATTGCAATCTTAGCTATCCTTCCATTTTACCATTTAAGTAAATTTCGAGGTATTCAATTTTATCCAGTTAATCAAATTTTATTTTGAATTATAGTAGTAACAGTAATTTTATTAACATGAATTGGAGCTCGACCAGTTGAAGAACCTTATGTATTAGTAGGACAAATTTTAACTGTAATTTATTTTGCTTATTTTATAT

>Frankfurt 9 [564 bp]
ATTAACTCGATTCTTTACATTTCACTTTATTTTACCATTTATTGTACTAGCAGCAACATTAATTCATATTTTATTTTTACACGAAACAGGATCAAGTAACCCAATAGGATTAAATTCTAATATTGATAAAATTCCATTTCATCCTTATTTTACTTTTAAGGATATTGTTGGATTTATTGTAATAACAATAATTTTAATTTTATTAGTTTTAATTAATCCTTATTTACTAGGAGACCCAGATAATTTTATTCCTGCTAACCCCTTAGTTACTCCTATTCATATTCAACCAGAATGATACTTTTTATTTGCTTACGCAATTTTACGATCAATTCCTAATAAATTAGGAGGAGTAATTGCATTAGTTCTTTCTATTGCAATCTTAGCTATCCTTCCATTTTACCATTTAAGTAAATTTCGAGGTATTCAATTTTATCCAGTTAATCAAATTCTATTTTGAATTATAGTAGTAACAGTAATTTTATTAACATGAATTGGAGCTCGACCAGTTGAAGAACCTTATGTATTAGTAGGACAAATTTTAACTGTAATTTATTTTGCTTATTT

>Frankfurt 10 [548 bp]
ATTAACTCGATTCTTTACATTTCACTTTATTTTACCATTTATTGTACTAGCAGCAACATTAATTCATATTTTATTTTTACACGAAACAGGATCAAGTAACCCAATAGGATTAAATTCTAATATTGATAAAATTCCATTTCATCCTTATTTTACTTTTAAGGATATTGTTGGATTTATTGTAATAACAATAATTTTAATTTTATTAGTTTTAATTAATCCTTATTTACTAGGAGATCCAGATAATTTTATCCCTGCTAACCCCTTAGTTACTCCTATTCATATTCAACCAGAATGATACTTTCTATTTGCTTACGCAATTTTACGATCAATTCCTAATAAATTAGGAGGAGTAATTGCATTAGTTCTTTCTATTGCAATCTTAGCTATCCTTCCATTTTACCATTTAAGTAAATTTCGAGGTATTCAATTTTATCCAGTTAATCAAATTCTATTTTGAATTATAGTAGTAACAGTAATTTTATTAACATGAATTGGAGCTCGACCAGTTGAAGAACCTTATGTATTAGTAGGACAAATTTTAACTGTAA

>Frankfurt 11 [569 bp]
ATTAACTCGATTCTTTACATTTCACTTTATTTTACCATTTATTGTACTAGCAGCAACATTAATTCATATTTTATTTTTACACGAAACAGGATCAAGTAACCCAATAGGATTAAATTCTAATATTGATAAAATTCCATTTCATCCTTATTTTACTTTTAAGGATATTGTTGGATTTATTGTAATAACAATAATTTTAATTTTATTAGTTTTAATTAATCCTTATTTACTAGGAGATCCAGATAATTTTATCCCTGCTAACCCCTTAGTTACTCCTATTCATATTCAACCAGAATGATACTTTTTATTTGCTTACGCAATTTTACGATCAATTCCTAATAAATTAGGAGGAGTAATTGCATTAGTTCTTTCTATTGCAATCTTAGCTATCCTTCCATTTTACCATTTAAGTAAATTTCGAGGTATTCAATTTTATCCAGTTAATCAAATTCTATTTTGAATTATAGTAGTAACAGTAATTTTATTAACATGAATTGGAGCTCGACCAGTTGAAGAACCTTATGTATTAGTAGGACAAATTTTAACTGTAATTTATTTTGCTTATTTTATAT

>Frankfurt 12 [567 bp]
ATTAACTCGATTCTTTACATTTCACTTTATTTTACCATTTATTGTACTAGCAGCAACATTAATTCATATTTTATTTTTACACGAAACAGGATCAAGTAACCCAATAGGATTAAATTCTAATATTGATAAAATTCCATTTCATCCTTATTTTACTTTTAAGGATATTGTTGGATTTATTGTAATAACAATAATTTTAATTTTATTAGTTTTAATTAATCCTTATTTACTAGGAGATCCAGATAATTTTATCCCTGCTAACCCCTTAGTTACTCCTATTCATATTCAACCAGAATGATACTTTTTATTTGCTTACGCAATTTTACGATCAATTCCTAATAAATTAGGAGGAGTAATTGCATTAGTTCTTTCTATTGCAATCTTAGCTATCCTTCCATTTTACCATTTAAGTAAATTTCGAGGTATTCAATTTTATCCAGTTAATCAAATTCTATTTTGAATTATAGTAGTAACAGTAATTTTATTAACATGAATTGGAGCTCGACCAGTTGAAGAACCTTATGTATTAGTAGGACAAATTTTAACTGTAATTTATTTTGCTTATTTTAT

>Frankfurt 13 [568 bp]
ATTAACTCGATTCTTTACATTTCACTTTATTTTACCATTTATTGTACTAGCAGCAACATTAATTCATATTTTATTTTTACACGAAACAGGATCAAGTAACCCAATAGGATTAAATTCTAATATTGATAAAATTCCATTTCATCCTTATTTTACTTTTAAGGATATTGTTGGATTTATTGTAATAACAATAATTTTAATTTTATTAGTTTTAATTAATCCTTATTTACTAGGAGACCCAGATAATTTTATCCCTGCTAACCCCTTAGTTACTCCTATTCATATTCAACCAGAATGATACTTTTTATTTGCTTACGCAATTTTACGATCAATTCCTAATAAATTAGGAGGAGTAATTGCATTAGTTCTTTCTATTGCAATCTTAGCTATCCTTCCATTTTACCATTTAAGTAAATTTCGAGGTATTCAATTTTATCCAGTTAATCAAATTCTATTTTGAATTATAGTAGTAACAGTAATTTTATTAACATGAATTGGAGCTCGACCAGTTGAAGAACCTTATGTATTAGTAGGACAAATTTTAACTGTAATTTATTTTGCTTATTTTATA

>Dortmund 1 [566 bp]
AACTCGATTCTTTACATTTCACTTTATTTTACCATTTATTGTACTAGCAGCAACATTAATTCATATTTTATTTTTACACGAAACAGGATCAAGTAACCCAATAGGATTAAATTCTAATATTGATAAAATTCCATTTCATCCTTATTTTACTTTTAAGGATATTGTTGGATTTATTGTAATAACAATAATTTTAATTTTATTAGTTTTAATTAATCCTTATTTACTAGGAGACCCAGATAATTTTATCCCTGCTAACCCCTTAGTTACTCCTATTCATATTCAACCAGAATGATACTTTTTATTTGCTTACGCAATTTTACGATCAATTCCTAATAAATTAGGAGGAGTAATTGCATTAGTTCTTTCTATTGCAATCTTAGCTATCCTTCCATTTTACCATTTAAGTAAATTTCGAGGTATTCAATTTTATCCAGTTAATCAAATTCTATTTTGAATTATAGTAGTAACAGTAATTTTATTAACATGAATTGGAGCTCGACCAGTTGAAGAACCTTATGTATTAGTAGGACAAATTTTAACTGTAATTTATTTTGCTTATTTTATAT

>Dortmund 2 [569 bp]
ATTAACTCGATTCTTTACATTTCACTTTATTTTACCATTTATTGTACTAGCAGCAACATTAATTCATATTTTATTTTTACACGAAACAGGATCAAGTAACCCAATAGGATTAAATTCTAATATTGATAAAATTCCATTTCATCCTTATTTTACTTTTAAGGATATTGTTGGATTTATTGTAATAACAATAATTTTAATTTTATTAGTTTTAATTAATCCTTATTTACTAGGAGACCCAGATAATTTTATCCCTGCTAACCCCTTAGTTACTCCTATTCATATTCAACCAGAATGATACTTTTTATTTGCTTACGCAATTTTACGATCAATTCCTAATAAATTAGGAGGAGTAATTGCATTAGTTCTTTCTATTGCAATCTTAGCTATCCTTCCATTTTACCATTTAAGTAAATTTCGAGGTATTCAATTTTATCCAGTTAATCAAATTCTATTTTGAATTATAGTAGTAACAGTAATTTTATTAACATGAATTGGAGCTCGACCAGTTGAAGAACCTTATGTATTAGTAGGACAAATTTTAACTGTAATTTATTTTGCTTATTTTATAT

>Dortmund 3 [569 bp]
ATTAACTCGATTCTTTACATTTCACTTTATTTTACCATTTATTGTACTAGCAGCAACATTAATTCATATTTTATTTTTACACGAAACAGGATCAAGTAACCCAATAGGATTAAATTCTAATATTGATAAAATTCCATTTCATCCTTATTTTACTTTTAAGGATATTGTTGGATTTATTGTAATAACAATAATTTTAATTTTATTAGTTTTAATTAATCCTTATTTACTAGGAGATCCAGATAATTTTATCCCTGCTAACCCCTTAGTTACTCCTATTCATATTCAACCAGAATGATACTTTTTATTTGCTTACGCAATTTTACGATCAATTCCTAATAAATTAGGAGGAGTAATTGCATTAGTTCTTTCTATTGCAATCTTAGCTATCCTTCCATTTTACCATTTAAGTAAATTTCGAGGTATTCAATTTTATCCAGTTAATCAAATTCTATTTTGAATTATAGTAGTAACAGTAATTTTATTAACATGAATTGGAGCTCGACCAGTTGAAGAACCTTATGTATTAGTAGGACAAATTTTAACTGTAATTTATTTTGCTTATTTTATAT

>Dortmund 4 [569 bp]
ATTAACTCGATTCTTTACATTTCACTTTATTTTACCATTTATTGTACTAGCAGCAACATTAATTCATATTTTATTTTTACACGAAACAGGATCAAGTAACCCAATAGGATTAAATTCTAATATTGATAAAATTCCATTTCATCCTTATTTTACTTTTAAGGATATTGTTGGATTTATTGTAATAACAATAATTTTAATTTTATTAGTTTTAATTAATCCTTATTTACTAGGAGATCCAGATAATTTTATCCCTGCTAACCCCTTAGTTACTCCTATTCATATTCAACCAGAATGATACTTTTTATTTGCTTACGCAATTTTACGATCAATTCCTAATAAATTAGGAGGAGTAATTGCATTAGTTCTTTCTATTGCAATCTTAGCTATCCTTCCATTTTACCATTTAAGTAAATTTCGAGGTATTCAATTTTATCCAGTTAATCAAATTCTATTTTGAATTATAGTAGTAACAGTAATTTTATTAACATGAATTGGAGCTCGACCAGTTGAAGAACCTTATGTATTAGTAGGACAAATTTTAACTGTAATTTATTTTGCTTATTTTATAT

>Dortmund 5 [569 bp]
ATTAACTCGATTCTTTACATTTCACTTTATTTTACCATTTATTGTACTAGCAGCAACATTAATTCATATTTTATTTTTACACGAAACAGGATCAAGTAACCCAATAGGATTAAATTCTAATATTGATAAAATTCCATTTCATCCTTATTTTACTTTTAAGGATATTGTTGGATTTATTGTAATAACAATAATTTTAATTTTATTAGTTTTAATTAATCCTTATTTACTAGGAGACCCAGATAATTTTATCCCTGCTAACCCCTTAGTTACTCCTATTCATATTCAACCAGAATGATACTTTTTATTTGCTTACGCAATTTTACGATCAATTCCTAATAAATTAGGAGGAGTAATTGCATTAGTTCTTTCTATTGCAATCTTAGCTATCCTTCCATTTTACCATTTAAGTAAATTTCGAGGTATTCAATTTTATCCAGTTAATCAAATTCTATTTTGAATTATAGTAGTAACAGTAATTTTATTAACATGAATTGGAGCTCGACCAGTTGAAGAACCTTATGTATTAGTAGGACAAATTTTAACTGTAATTTATTTTGCTTATTTTATAT

>Dortmund 6 [569 bp]
ATTAACTCGATTCTTTACATTTCACTTTATTTTACCATTTATTGTACTAGCAGCAACATTAATTCATATTTTATTTTTACACGAAACAGGATCAAGTAACCCAATAGGATTAAATTCTAATATTGATAAAATTCCATTTCATCCTTATTTTACTTTTAAGGATATTGTTGGATTTATTGTAATAACAATAATTTTAATTTTATTAGTTTTAATTAATCCTTATTTACTAGGAGACCCAGATAATTTTATCCCTGCTAACCCCTTAGTTACTCCTATTCATATTCAACCAGAATGATACTTTTTATTTGCTTACGCAATTTTACGATCAATTCCTAATAAATTAGGAGGAGTAATTGCATTAGTTCTTTCTATTGCAATCTTAGCTATCCTTCCATTTTACCATTTAAGTAAATTTCGAGGTATTCAATTTTATCCAGTTAATCAAATTCTATTTTGAATTATAGTAGTAACAGTAATTTTATTAACATGAATTGGAGCTCGACCAGTTGAAGAACCTTATGTATTAGTAGGACAAATTTTAACTGTAATTTATTTTGCTTATTTTATAT

>Dortmund 7 [569 bp]
ATTAACTCGATTCTTTACATTTCACTTTATTTTACCATTTATTGTACTAGCAGCAACATTAATTCATATTTTATTTTTACACGAAACAGGATCAAGTAACCCAATAGGATTAAATTCTAATATTGATAAAATTCCATTTCATCCTTATTTTACTTTTAAGGATATTGTTGGATTTATTGTAATAACAATAATTTTAATTTTATTAGTTTTAATTAATCCTTATTTACTAGGAGACCCAGATAATTTTATCCCTGCTAACCCCTTAGTTACTCCTATTCATATTCAACCAGAATGATACTTTTTATTTGCTTACGCAATTTTACGATCAATTCCTAATAAATTAGGAGGAGTAATTGCATTAGTTCTTTCTATTGCAATCTTAGCTATCCTTCCATTTTACCATTTAAGTAAATTTCGAGGTATTCAATTTTATCCAGTTAATCAAATTCTATTTTGAATTATAGTAGTAACAGTAATTTTATTAACATGAATTGGAGCTCGACCAGTTGAAGAACCTTATGTATTAGTAGGACAAATTTTAACTGTAATTTATTTTGCTTATTTTATAT

>London lab colony 1 [555 bp]
ATTAACTCGATTCTTTACATTTCACTTTATTTTACCATTTATTGTACTAGCAGCAACATTAATTCATATTTTATTTTTACACGAAACAGGGTCAAGTAACCCAATAGGATTAAATTCTAATATTGATAAAATTCCATTTCATCCTTATTTTACTTTTAAGGATATTGTTGGATTTATTGTAATAACAATAATTTTAATTTTATTAGTTTTAATTAATCCTTATTTACTAGGAGACCCAGATAATTTTATCCCTGCTAACCCCTTAGTTACTCCTATCCATATTCAACCAGAATGATACTTTTTATTTGCTTACGCAATTTTACGATCAATTCCTAATAAATTAGGAGGAGTAATTGCATTAGTTCTTTCTATTGCAATCTTAGCTATCCTTCCATTTTACCATTTAAGTAAATTTCGAGGTATTCAATTTTATCCAGTTAATCAAATTCTATTTTGAATTATAGTAGTAACAGTAATTTTATTAACATGAATTGGAGCTCGACCAGTTGAAGAACCTTATGTATTAGTAGGACAAATTTTAACTGTAATTTATTT

>London lab colony 2 [544 bp]
ATTAACTCGATTCTTTACATTTCACTTTATTTTACCATTTATTGTACTAGCAGCAACATTAATTCATATTTTATTTTTACACGAAACAGGGTCAAGTAACCCAATAGGATTAAATTCTAATATTGATAAAATTCCATTTCATCCTTATTTTACTTTTAAGGATATTGTTGGATTTATTGTAATAACAATAATTTTAATTTTATTAGTTTTAATTAATCCTTATTTACTAGGAGACCCAGATAATTTTATCCCTGCTAACCCCTTAGTTACTCCTATCCATATTCAACCAGAATGATACTTTTTATTTGCTTACGCAATTTTACGATCAATTCCTAATAAATTAGGAGGAGTAATTGCATTAGTTCTTTCTATTGCAATCTTAGCTATCCTTCCATTTTACCATTTAAGTAAATTTCGAGGTATTCAATTTTATCCAGTTAATCAAATTCTATTTTGAATTATAGTAGTAACAGTAATTTTATTAACATGAATTGGAGCTCGACCAGTTGAAGAACCTTATGTATTAGTAGGACAAATTTTAACT

>London lab colony 3 [543 bp]
ATTAACTCGATTCTTTACATTTCACTTTATTTTACCATTTATTGTACTAGCAGCAACATTAATTCATATTTTATTTTTACACGAAACAGGGTCAAGTAACCCAATAGGATTAAATTCTAATATTGATAAAATTCCATTTCATCCTTATTTTACTTTTAAGGATATTGTTGGATTTATTGTAATAACAATAATTTTAATTTTATTAGTTTTAATTAATCCTTATTTACTAGGAGACCCAGATAATTTTATCCCTGCTAACCCCTTAGTTACTCCTATCCATATTCAACCAGAATGATACTTTTTATTTGCTTACGCAATTTTACGATCAATTCCTAATAAATTAGGAGGAGTAATTGCATTAGTTCTTTCTATTGCAATCTTAGCTATCCTTCCATTTTACCATTTAAGTAAATTTCGAGGTATTCAATTTTATCCAGTTAATCAAATTCTATTTTGAATTATAGTAGTAACAGTAATTTTATTAACATGAATTGGAGCTCGACCAGTTGAAGAACCTTATGTATTAGTAGGACAAATTTTAAC

>Frankfurt lab colony 1 [538 bp]
TTACATTTCACTTTATTTTACCATTTATTGTACTAGCAGCAACATTAATTCATATTTTATTTTTACACGAAACAGGATCAAGTAACCCAATAGGATTAAATTCTAATATTGATAAAATTCCATTTCATCCTTATTTTACTTTTAAGGATATTGTTGGATTTATTGTAATAACAATAATTTTAATTTTATTAGTTTTAATTAATCCTTATTTACTAGGAGATCCAGATAATTTTATCCCTGCTAACCCCTTAGTTACTCCTATTCATATCCAACCAGAATGATACTTTTTATTTGCTTACGCAATTTTACGATCAATTCCTAATAAATTAGGAGGAGTAATTGCATTAGTTCTTTCTATTGCAATCTTAGCTATCCTTCCATTTTACCATTTAAGTAAATTTCGAGGTATTCAATTTTATCCAGTTAATCAAATTCTATTTTGAATTATAGTAGTAACAGTAATTTTATTAACATGAATTGGAGCTCGACCAGTTGAAGAACCTTATGTATTAGTAGGACAAATTTTAACTGTAATTTA

>Frankfurt lab colony 2 [539 bp]
GATTCTTTACATTTCACTTTATTTTACCATTTATTGTACTAGCAGCAACATTAATTCATATTTTATTTTTACACGAAACAGGATCAAGTAACCCAATAGGATTAAATTCTAATATTGATAAAATTCCATTTCATCCTTATTTTACTTTTAAGGATATTGTTGGATTTATTGTAATAACAATAATTTTAATTTTATTAGTTTTAATTAATCCTTATTTACTAGGAGATCCAGATAATTTTATCCCTGCTAACCCCTTAGTTACTCCTATTCATATCCAACCAGAATGATACTTTTTATTTGCTTACGCAATTTTACGATCAATTCCTAATAAATTAGGAGGAGTAATTGCATTAGTTCTTTCTATTGCAATCTTAGCTATCCTTCCATTTTACCATTTAAGTAAATTTCGAGGTATTCAATTTTATCCAGTTAATCAAATTCTATTTTGAATTATAGTAGTAACAGTAATTTTATTAACATGAATTGGAGCTCGACCAGTTGAAGAACCTTATGTATTAGTAGGACAAATTTTAACTGTA

>Frankfurt lab colony 3 [518 bp]
CTTTATTTTACCATTTATTGTACTAGCAGCAACATTAATTCATATTTTATTTTTACACGAAACAGGATCAAGTAACCCAATAGGATTAAATTCTAATATTGATAAAATTCCATTTCATCCTTATTTTACTTTTAAGGATATTGTTGGATTTATTGTAATAACAATAATTTTAATTTTATTAGTTTTAATTAATCCTTATTTACTAGGAGATCCAGATAATTTTATCCCTGCTAACCCCTTAGTTACTCCTATTCATATCCAACCAGAATGATACTTTTTATTTGCTTACGCAATTTTACGATCAATTCCTAATAAATTAGGAGGAGTAATTGCATTAGTTCTTTCTATTGCAATCTTAGCTATCCTTCCATTTTACCATTTAAGTAAATTTCGAGGTATTCAATTTTATCCAGTTAATCAAATTCTATTTTGAATTATAGTAGTAACAGTAATTTTATTAACATGAATTGGAGCTCGACCAGTTGAAGAACCTTATGTATTAGTAGGACAAATTTTAA

>Frankfurt lab colony 4 [534 bp]
ATTAACTCGATTCTTTACATTTCACTTTATTTTACCATTTATTGTACTAGCAGCAACATTAATTCATATTTTATTTTTACACGAAACAGGATCAAGTAACCCAATAGGATTAAATTCTAATATTGATAAAATTCCATTTCATCCTTATTTTACTTTTAAGGATATTGTTGGATTTATTGTAATAACAATAATTTTAATTTTATTAGTTTTAATTAATCCTTATTTACTAGGAGATCCAGATAATTTTATCCCTGCTAACCCCTTAGTTACTCCTATTCATATCCAACCAGAATGATACTTTTTATTTGCTTACGCAATTTTACGATCAATTCCTAATAAATTAGGAGGAGTAATTGCATTAGTTCTTTCTATTGCAATCTTAGCTATCCTTCCATTTTACCATTTAAGTAAATTTCGAGGTATTCAATTTTATCCAGTTAATCAAATTCTATTTTGAATTATAGTAGTAACAGTAATTTTATTAACATGAATTGGAGCTCGACCAGTTGAAGAACCTTATGTATTAGTAGGACA

>Exeter 1 [551 bp]
ATTAACTCGATTCTTTACATTTCACTTTATTTTACCATTTATTGTACTAGCAGCAACATTAATTCATATTTTATTTTTACACGAAACAGGATCAAGTAACCCAATAGGATTAAATTCTAATATTGATAAAATTCCATTTCATCCTTATTTTACTTTTAAGGATATTGTTGGATTTATTGTAATAACAATAATTTTAATTTTATTAGTTTTAATTAATCCTTATTTACTAGGAGACCCAGATAATTTTATCCCTGCTAACCCCTTAGTTACTCCTATTCATATCCAACCAGAATGATACTTTTTATTTGCTTACGCAATTTTACGATCAATTCCTAATAAATTAGGAGGAGTAATTGCATTAGTTCTTTCTATTGCAATCTTAGCTATCCTTCCATTTTACCATTTAAGTAAATTTCGAGGTATTCAATTTTATCCAGTTAATCAAATTCTATTTTGAATAATAGTAGTAACAGTAATTTTACTAACATGAATTGGAGCTCGACCAGTTGAAGAACCTTATGTATTAGTAGGACAAATTTTAACTGTAATTT

>Exeter 2 [568 bp]
ATTAACTCGATTCTTTACATTTCACTTTATTTTACCATTTATTGTACTAGCAGCAACATTAATTCATATTTTATTTTTACACGAAACAGGATCAAGTAACCCAATAGGATTAAATTCTAATATTGATAAAATTCCATTTCATCCTTATTTTACTTTTAAGGATATTGTTGGATTTATTGTAATAACAATAATTTTAATTTTATTAGTTTTAATTAATCCTTATTTACTAGGAGACCCAGATAATTTTATCCCTGCTAACCCCTTAGTTACTCCTATTCATATCCAACCAGAATGATACTTTTTATTTGCTTACGCAATTTTACGATCAATTCCTAATAAATTAGGAGGAGTAATTGCATTAGTTCTTTCTATTGCAATCTTAGCTATCCTTCCATTTTACCATTTAAGTAAATTTCGAGGTATTCAATTTTATCCAGTTAATCAAATTCTATTTTGAATTATAGTAGTAACAGTAATTTTATTAACATGAATTGGAGCTCGACCAGTTGAAGAACCTTATGTATTAGTAGGACAAATTTTAACTGTAATTTATTTTGCTTATTTTATA

>Exeter 3 [569 bp]
ATTAACTCGATTCTTTACATTTCACTTTATTTTACCATTTATTGTACTAGCAGCAACATTAATTCATATTTTATTTTTACACGAAACAGGATCAAGTAACCCAATAGGATTAAATTCTAATATTGATAAAATTCCATTTCATCCTTATTTTACTTTTAAGGATATTGTTGGATTTATTGTAATAACAATAATTTTAATTTTATTAGTTTTAATTAATCCTTATTTACTAGGAGACCCAGATAATTTTATCCCTGCTAACCCCTTAGTTACTCCTATTCATATTCAACCAGAATGATACTTTTTATTTGCTTACGCAATTTTACGATCAATTCCTAATAAATTAGGAGGAGTAATTGCATTAGTTCTTTCTATTGCAATCTTAGCTATCCTTCCATTTTACCATTTAAGTAAATTTCGAGGTATTCAATTTTATCCCGTTAATCAAATTCTATTTTGAATTATAGTAGTAACAGTAATTTTATTAACATGAATTGGAGCTCGACCAGTTGAAGAACCTTATGTATTAGTAGGACAAATTTTAACTGTAATTTATTTTGCTTATTTTATAT

>Exeter 4 [556 bp]
CTTTACATTTCACTTTATTTTACCATTTATTGTACTAGCAGCAACATTAATTCATATTTTATTTTTACACGAAACAGGATCAAGTAACCCAATAGGATTAAATTCTAATATTGATAAAATTCCATTTCATCCTTATTTTACTTTTAAGGATATTGTTGGATTTATTGTAATAACAATAATTTTAATTTTATTAGTTTTAATTAATCCTTATTTACTAGGAGATCCAGATAATTTTATCCCTGCTAACCCCTTAGTTACTCCTATTCATATTCAACCAGAATGATACTTTCTATTTGCTTACGCAATTTTACGATCAATTCCTAATAAATTAGGAGGAGTAATTGCATTAGTTCTTTCTATTGCAATCTTAGCTATCCTTCCATTTTACCATTTAAGTAAATTTCGAGGTATTCAATTTTATCCAGTTAATCAAATTCTATTTTGAATTATAGTAGTAACAGTAATTTTATTAACATGAATTGGAGCTCGACCAGTTGAAGAACCTTATGTATTAGTAGGACAAATTTTAACTGTAATTTATTTTGCTTATTTTATA

>Haywards Heath 1 [568 bp]
ATTAACTCGATTCTTTACATTTCACTTTATTTTACCATTTATTGTACTAGCAGCAACATTAATTCATATTTTATTTTTACACGAAACAGGATCAAGTAACCCAATAGGATTAAATTCTAATATTGATAAAATTCCATTTCATCCTTATTTTACTTTTAAGGATATTGTTGGATTTATTGTAATAACAATAATTTTAATTTTATTAGTTTTAATTAATCCTTATTTACTAGGAGATCCAGATAATTTTATCCCTGCTAACCCCTTAGTTACTCCTATTCATATTCAACCAGAATGATACTTTTTATTTGCTTACGCAATTTTACGATCAATTCCTAATAAATTAGGAGGAGTAATTGCATTAGTTCTTTCTATTGCAATCTTAGCTATCCTTCCATTTTACCATTTAAGTAAATTTCGAGGTATTCAATTTTATCCAGTTAATCAAATTCTATTTTGAATTATAGTAGTAACAGTAATTTTATTAACATGAATTGGAGCTCGACCAGTTGAAGAACCTTATGTATTAGTAGGACAAATTTTAACTGTAATTTATTTTGCTTATTTTATA

>Haywards Heath 2 [568 bp]
ATTAACTCGATTCTTTACATTTCACTTTATTTTACCATTTATTGTACTAGCAGCAACATTAATTCATATTTTATTTTTACACGAAACAGGATCAAGTAACCCAATAGGATTAAATTCTAATATTGATAAAATTCCATTTCATCCTTATTTTACTTTTAAGGATATTGTTGGATTTATTGTAATAACAATAATTTTAATTTTATTAGTTTTAATTAATCCTTATTTACTAGGAGATCCAGATAATTTTATCCCTGCTAACCCCTTAGTTACTCCTATTCATATTCAACCAGAATGATACTTTTTATTTGCTTACGCAATTTTACGATCAATTCCTAATAAATTAGGAGGAGTAATTGCATTAGTTCTTTCTATTGCAATCTTAGCTATCCTTCCATTTTACCATTTAAGTAAATTTCGAGGTATTCAATTTTATCCAGTTAATCAAATTCTATTTTGAATTATAGTAGTAACAGTAATTTTATTAACATGAATTGGAGCTCGACCAGTTGAAGAACCTTATGTATTAGTAGGACAAATTTTAACTGTAATTTATTTTGCTTACTTTATA

>Haywards Heath 3 [569 bp]
ATTAACTCGATTCTTTACATTTCACTTTATTTTACCCTTTATTGTACTAGCAGCAACATTAATTCATATTTTATTTTTACACGAAACAGGATCAAGTAACCCAATAGGATTAAATTCTAATATTGATAAAATTCCATTTCATCCTTATTTTACTTTTAAGGATATTGTTGGATTTATTGTAATAACAATAATTTTAATTTTATTAGTTTTAATTAATCCTTATTTACTAGGAGATCCAGATAATTTTATCCCTGCTAACCCCTTAGTTACTCCTATTCATATTCAACCAGAATGATACTTTTTATTTGCTTACGCAATTTTACGATCAATTCCTAATAAATTAGGAGGAGTAATTGCATTAGTTCTTTCTATTGCAATCTTAGCTATCCTTCCATTTTACCATTTAAGTAAATTTCGAGGTATTCAATTTTATCCAGTTAATCAAATTCTATTTTGAATTATAGTAGTAACAGTAATTTTATTAACATGAATTGGAGCTCGACCAGTTGAAGAACCTTATGTATTAGTAGGACAAATTTTAACTGTAATTTATTTTGCTTATTTTATAT

>Haywards Heath 4 [568 bp]
ATTAACTCGATTCTTTACATTTCACTTTATTTTACCATTTATTGTACTAGCAGCAACATTAATTCATATTTTATTTTTACACGAAACAGGATCAAGTAACCCAATAGGATTAAATTCTAATATTGATAAAATTCCATTTCATCCTTATTTTACTTTTAAGGATATTGTTGGATTTATTGTAATAACAATAATTTTAATTTTATTAGTTTTAATTAATCCTTATTTACTAGGAGACCCAGATAATTTTATCCCTGCTAACCCCTTAGTTACTCCTATTCATATTCAACCAGAATGATACTTTTTATTTGCTTACGCAATTTTACGATCAATTCCTAATAAATTAGGAGGAGTAATTGCATTAGTTCTTTCTATTGCAATCTTAGCTATCCTTCCATTTTACCATTTAAGTAAATTTCGAGGTATTCAATTTTATCCAGTTAATCAAATTCTATTTTGAATTATAGTAGTAACAGTAATTTTATTAACATGAATTGGAGCTCGACCAGTTGAAGAACCTTATGTATTAGTAGGACAAATTTTAACTGTAATTTATTTTGCTTATTTTATA

>Haywards Heath 5 [568 bp]
ATTAACTCGATTCTTTACATTTCACTTTATTTTACCATTTATTGTACTAGCAGCAACATTAATTCATATTTTATTTTTACACGAAACAGGATCAAGTAACCCAATAGGATTAAATTCTAATATTGATAAAATTCCATTTCATCCTTATTTTACTTTTAAGGATATTGTTGGATTTATTGTAATAACAATAATTTTAATTTTATTAGTTTTAATTAATCCTTATTTACTAGGAGACCCAGATAATTTTATCCCTGCTAACCCCTTAGTTACTCCTATTCATATCCAACCAGAATGATACTTTTTATTTGCTTACGCAATTTTACGATCAATTCCTAATAAATTAGGAGGAGTAATTGCATTAGTTCTTTCTATTGCAATCTTAGCTATCCTTCCATTTTACCATTTAAGTAAATTTCGAGGTATTCAATTTTATCCAGTTAATCAAATTCTATTTTGAATTATAGTAGTAACAGTAATTTTATTAACATGAATTGGAGCTCGACCAGTTGAAGAACCTTATGTATTAGTAGGACAAATTTTAACTGTAATTTATTTTGCTTATTTTATA

>Haywards Heath 6 [569 bp]
ATTAACTCGATTCTTTACATTTCACTTTATTTTACCATTTATTGTACTAGCAGCAACATTAATTCATATTTTATTTTTACACGAAACAGGGTCAAGTAACCCAATAGGATTAAATTCTAATATTGATAAAATTCCATTTCATCCTTATTTTACTTTTAAGGATATTGTTGGATTTATTGTAATAACAATAATTTTAATTTTATTAGTTTTAATTAATCCTTATTTACTAGGAGACCCAGATAATTTTATCCCTGCTAACCCCTTAGTTACTCCTATCCATATTCAACCAGAATGATACTTTTTATTTGCTTACGCAATTTTACGATCAATTCCTAATAAATTAGGAGGAGTAATTGCATTAGTTCTTTCTATTGCAATCTTAGCTATCCTTCCATTTTACCATTTAAGTAAATTTCGAGGTATTCAATTTTATCCAGTTAATCAAATTCTATTTTGAATTATAGTAGTAACAGTAATTTTATTAACATGAATTGGAGCTCGACCAGTTGAAGAACCTTATGTATTAGTAGGACAAATTTTAACTGTAATTTATTTTGCTTATTTTATAT

>Haywards Heath 7 [562 bp]
ATTAACTCGATTCTTTACATTTCACTTTATTTTACCATTTATTGTACTAGCAGCAACATTAATTCATATTTTATTTTTACACGAAACAGGATCAAGTAACCCAATAGGATTAAATTCTAATATTGATAAAATTCCATTTCATCCTTATTTTACTTTTAAGGATATTGTTGGATTTATTGTAATAACAATAATTTTAATTTTATTAGTTTTAATTAATCCTTATTTACTAGGAGACCCAGATAATTTTATCCCTGCTAACCCCTTAGTTACTCCTATTCATATTCAACCAGAATGATACTTTTTATTTGCTTACGCAATTTTACGATCAATTCCTAATAAATTAGGAGGAGTAATTGCATTAGTTCTTTCTATTGCAATCTTAGCTATCCTTCCATTTTACCATTTAAGTAAATTTCGAGGTATTCAATTTTATCCAGTTAATCAAATTCTATTTTGAATTATAGTAGTAACAGTAATTTTATTAACATGAATTGGAGCTCGACCAGTTGAAGAACCTTATGTATTAGTAGGACAAATTTTAACTGTAATTTATTTTGCTTAT

>Haywards Heath 8 [569 bp]
ATTAACTCGATTCTTTACATTTCACTTTATTTTACCATTTATTGTACTAGCAGCAACATTAATTCATATTTTATTTTTACACGAAACAGGATCAAGTAACCCAATAGGATTAAATTCTAATATTGATAAAATTCCATTTCATCCTTATTTTACTTTTAAGGATATTGTTGGATTTATTGTAATAACAATAATTTTAATTTTATTAGTTTTAATTAATCCTTATTTACTAGGAGACCCAGATAATTTTATCCCTGCTAACCCCTTAGTTACTCCTATTCATATCCAACCAGAATGATACTTTTTATTTGCTTACGCAATTTTACGATCAATTCCTAATAAATTAGGAGGAGTAATTGCATTAGTTCTTTCTATTGCAATCTTAGCTATCCTTCCATTTTACCATTTAAGTAAATTTCGAGGTATTCAATTTTATCCAGTTAATCAAATTCTATTTTGAATTATAGTAGTAACAGTAATTTTATTAACATGAATTGGAGCTCGACCAGTTGAAGAACCTTATGTATTAGTAGGACAAATTTTAACTGTAATTTATTTTGCTTATTTTATAT

>Haywards Heath 9 [569 bp]
ATTAACTCGATTCTTTACATTTCACTTTATTTTACCATTTATTGTACTAGCAGCAACATTAATTCATATTTTATTTTTACACGAAACAGGATCAAGTAACCCAATAGGATTAAATTCTAATATTGATAAAATTCCATTTCATCCTTATTTTACTTTTAAGGATATTGTTGGATTTATTGTAATAACAATAATTTTAATTTTATTAGTTTTAATTAATCCTTATTTACTAGGAGACCCAGATAATTTTATCCCTGCTAACCCCTTAGTTACTCCTATTCATATCCAACCAGAATGATACTTTTTATTTGCTTACGCAATTTTACGATCAATTCCTAATAAATTAGGAGGAGTAATTGCATTAGTTCTTTCTATTGCAATCTTAGCTATCCTTCCATTTTACCATTTAAGTAAATTTCGAGGTATTCAATTTTATCCAGTTAATCAAATTCTATTTTGAATTATAGTAGTAACAGTAATTTTATTAACATGAATTGGAGCTCGACCAGTTGAAGAACCTTATGTATTAGTAGGACAAATTTTAACTGTAATTTATTTTGCTTATTTTATAT

>Haywards Heath 10 [569 bp]
ATTAACTCGATTCTTTACATTTCACTTTATTTTACCATTTATTGTACTAGCAGCAACATTAATTCATATTTTATTTTTACACGAAACAGGATCAAGTAACCCAATAGGATTAAATTCTAATATTGATAAAATTCCATTTCATCCTTATTTTACTTTTAAGGATATTGTTGGATTTATTGTAATAACAATAATTTTAATTTTATTAGTTTTAATTAATCCTTATTTACTAGGAGATCCAGATAATTTTATCCCTGCTAACCCCTTAGTTACTCCTATTCATATTCAACCAGAATGATACTTTCTATTTGCTTACGCAATTTTACGATCAATTCCTAATAAATTAGGAGGAGTAATTGCATTAGTTCTTTCTATTGCAATCTTAGCTATCCTTCCATTTTACCATTTAAGTAAATTTCGAGGTATTCAATTTTATCCAGTTAATCAAATTCTATTTTGAATTATAGTAGTAACAGTAATTTTATTAACATGAATTGGAGCTCGACCAGTTGAAGAACCTTATGTATTAGTAGGACAAATTTTAACTGTAATTTATTTTGCTTATTTTATAT

>Haywards Heath 11 [568 bp]
ATTAACTCGATTCTTTACATTTCACTTTATTTTACCATTTATTGTACTAGCAGCAACATTAATTCATATTTTATTTTTACACGAAACAGGATCAAGTAACCCAATAGGATTAAATTCTAATATTGATAAAATTCCATTTCATCCTTATTTTACTTTTAAGGATATTGTTGGATTTATTGTAATAACAATAATTTTAATTTTATTAGTTTTAATTAATCCTTATTTACTAGGAGACCCAGATAATTTTATCCCTGCTAACCCCTTAGTTACTCCTATTCATATCCAACCAGAATGATACTTTTTATTTGCTTACGCAATTTTACGATCAATTCCTAATAAATTAGGAGGAGTAATTGCATTAGTTCTTTCTATTGCAATCTTAGCTATCCTTCCATTTTACCATTTAAGTAAATTTCGAGGTATTCAATTTTATCCAGTTAATCAAATTCTATTTTGAATTATAGTAGTAACAGTAATTTTATTAACATGAATTGGAGCTCGACCAGTTGAAGAACCTTATGTATTAGTAGGACAAATTTTAACTGTAATTTATTTTGCTTATTTTATA

>Haywards Heath 12 [545 bp]
ATTAACTCGATTCTTTACATTTCACTTTATTTTACCATTTATTGTACTAGCAGCAACATTAATTCATATTTTATTTTTACACGAAACAGGATCAAGTAACCCAATAGGATTAAATTCTAATATTGATAAAATTCCATTTCATCCTTATTTTACTTTTAAGGATATTGTTGGATTTATTGTAATAACAATAATTTTAATTTTATTAGTTTTAATTAATCCTTATTTACTAGGAGACCCAGATAATTTTATCCCTGCTAACCCCTTAGTTACTCCTATTCATATCCAACCAGAATGATACTTTTTATTTGCTTACGCAATTTTACGATCAATTCCTAATAAATTAGGAGGAGTAATTGCATTAGTTCTTTCTATTGCAATCTTAGCTATCCTTCCATTTTACCATTTAAGTAAATTTCGAGGTATTCAATTTTATCCAGTTAATCAAATTCTATTTTGAATTATAGTAGTAACAGTAATTTTATTAACATGAATTGGAGCTCGACCAGTTGAAGAACCTTATGTATTAGTAGGACAAATTTTAACTG

>Haywards Heath 13 [568 bp]
ATTAACTCGATTCTTTACATTTCACTTTATTTTACCATTTATTGTACTAGCAGCAACATTAATTCATATTTTATTTTTACACGAAACAGGGTCAAGTAACCCAATAGGATTAAATTCTAATATTGATAAAATTCCATTTCATCCTTATTTTACTTTTAAGGATATTGTTGGATTTATTGTAATAACAATAATTTTAATTTTATTAGTTTTAATTAATCCTTATTTACTAGGAGACCCAGATAATTTTATCCCTGCTAACCCCTTAGTTACTCCTATCCATATTCAACCAGAATGATACTTTTTATTTGCTTACGCAATTTTACGATCAATTCCTAATAAATTAGGAGGAGTAATTGCATTAGTTCTTTCTATTGCAATCTTAGCTATCCTTCCATTTTACCATTTAAGTAAATTTCGAGGTATTCAATTTTATCCAGTTAATCAAATTCTATTTTGAATTATAGTAGTAACAGTAATTTTATTAACATGAATTGGAGCTCGACCAGTTGAAGAACCTTATGTATTAGTAGGACAAATTTTAACTGTAATTTATTTTGCTTATTTTATA

>London lab colony 4 [567 bp]
ATTAACTCGATTCTTTACATTTCACTTTATTTTACCATTTATTGTACTAGCAGCAACATTAATTCATATTTTATTTTTACACGAAACAGGGTCAAGTAACCCAATAGGATTAAATTCTAATATTGATAAAATTCCATTTCATCCTTATTTTACTTTTAAGGATATTGTTGGATTTATTGTAATAACAATAATTTTAATTTTATTAGTTTTAATTAATCCTTATTTACTAGGAGACCCAGATAATTTTATCCCTGCTAACCCCTTAGTTACTCCTATCCATATTCAACCAGAATGATACTTTTTATTTGCTTACGCAATTTTACGATCAATTCCTAATAAATTAGGAGGAGTAATTGCATTAGTTCTTTATATTGCAATCTTAGCTATCCTTCCATTTTACCATTTAAGTAAATTTCGAGGTATTCAATTTTATCCAGTTAATCAAATTCTATTTTGAATTATAGTAGTAACAGTAATTTTATTAACATGAATTGGAGCTCGACCAGTTGAAGAACCTTATGTATTAGTAGGACAAATTTTAACTGTAATTTATtTTGCTTATTTTAT

>London lab colony 5 [570 bp]
ATTAACTCGATTCTTTACATTTCACTTTATTTTACCATTTATTGTACTAGCAGCAACATTAATTCATATTTTATTTTTACACGAAACAGGGTCAAGTAACCCAATAGGATTAAATTCTAATATTGATAAAATTCCATTTCATCCTTATTTTACTTTTAAGGATATTGTTGGATTTATTGTAATAACAATAATTTTAATTTTATTAGTTTTAATTAATCCTTATTTACTAGGAGACCCAGATAATTTTATCCCTGCTAACCCCTTAGTTACTCCTATCCATATTCAACCAGAATGATACTTTTTATTTGCTTACGCAATTTTACGATCAATTCCTAATAAATTAGGAGGAGTAATTGCATTAGTTCTTTCTATTGCAATCTTAGCTATCCTTCCATTTTACCATTTAAGTAAATTTCGAGGTATTCAATTTTATCCAGTTAATCAAATTCTATTTTGAATTATAGTAGTAACAGTAATTTTATTAACATGAATTGGAGCTCGACCAGTTGAAGAACCTTATGTATTAGTAGGACAAATTTTAACTGTAATTTAtTTTGCTTATTTTATATA

>London lab colony 6 [569 bp]
ATTAACTCGATTCTTTACATTTCACTTTATTTTACCATTTATTGTACTAGCAGCAACATTAATTCATATTTTATTTTTACACGAAACAGGATCAAGTAACCCAATAGGATTAAATTCTAATATTGATAAAATTCCATTTCATCCTTATTTTACTTTTAAGGATATTGTTGGATTTATTGTAATAACAATAATTTTAATTTTATTAGTTTTAATTAATCCTTATTTACTAGGAGACCCAGATAATTTTATCCCTGCTAACCCCTTAGTTACTCCTATTCATATTCAACCAGAATGATACTTTTTATTTGCTTACGCAATTTTACGATCAATTCCTAATAAATTAGGAGGAGTAATTGCATTAGTTCTTTCTATTGCAATCTTAGCTATCCTTCCATTTTACCATTTAAGTAAATTTCGAGGTATTCAATTTTATCCAGTTAATCAAATTCTATTTTGAATTATAGTAGTAACAGTAATTTTATTAACATGAATTGGAGCTCGACCAGTTGAAGAACCTTATGTATTAGTAGGACAAATTTTAACTGTAATTtATTTCGCTTATTTTATAT

>Frankfurt lab colony 5 [569 bp]
ATTAACTCGATTCTTTACATTTCACTTTATTTTACCATTTATTGTACTAGCAGCAACATTAATTCATATTTTATTTTTACACGAAACAGGATCAAGTAACCCAATAGGATTAAATTCTAATATTGATAAAATTCCATTTCATCCTTATTTTACTTTTAAGGATATTGTTGGATTTATTGTAATAACAATAATTTTAATTTTATTAGTTTTAATTAATCCTTATTTACTAGGAGATCCAGATAATTTTATCCCTGCTAACCCCTTAGTTACTCCTATTCATATCCAACCAGAATGATACTTTTTATTTGCTTACGCAATTTTACGATCAATTCCTAATAAATTAGGAGGAGTAATTGCATTAGTTCTTTCTATTGCAATCTTAGCTATCCTTCCATTTTACCATTTAAGTAAATTTCGAGGTATTCAATTTTATCCAGTTAATCAAATTCTATTTTGAATTATAGTAGTAACAGTAATTTTATTAACATGAATTGGAGCTCGACCAGTTGAAGAACCTTATGTATTAGTAGGACAAATTTTAACTGTAATTTATTTTGCTTATTTTATAT

>London lab colony 7 [548 bp]
ATTAACTCGATTCTTTACATTTCACTTTATTTTACCATTTATTGTACTAGCAGCAACATTAATTCATATTTTATTTTTACACGAAACAGGGTCAAGTAACCCAATAGGATTAAATTCTAATATTGATAAAATTCCATTTCATCCTTATTTTACTTTTAAGGATATTGTTGGATTTATTGTAATAACAATAATTTTAATTTTATTAGTTTTAATTAATCCTTATTTACTAGGAGACCCAGATAATTTTATCCCTGCTAACCCCTTAGTTACTCCTATCCATATTCAACCAGAATGATACTTTTTATTTGCTTACGCAATTTTACGATCAATTCCTAATAAATTAGGAGGAGTAATTGCATTAGTTCTTTCTATTGCAATCTTAGCTATCCTTCCATTTTACCATTTAAGTAAATTTCGAGGTATTCAATTTTATCCAGTTAATCAAATTCTATTTTGAATTATAGTAGTAACAGTAATTTTATTAACATGAATTGGAGCTCGACCAGTTGAAGAACCTTATGTATTAGTAGGACAAATTTTAACTGTAA

>Frankfurt lab colony 6 [552 bp]
ATTAACTCGATTCTTTACATTTCACTTTATTTTACCATTTATTGTACTAGCAGCAACATTAATTCATATTTTATTTTTACACGAAACAGGATCAAGTAACCCAATAGGATTAAATTCTAATATTGATAAAATTCCATTTCATCCTTATTTTACTTTTAAGGATATTGTTGGATTTATTGTAATAACAATAATTTTAATTTTATTAGTTTTAATTAATCCTTATTTACTAGGAGATCCAGATAATTTTATCCCTGCTAACCCCTTAGTTACTCCTATTCATATCCAACCAGAATGATACTTTTTATTTGCTTACGCAATTTTACGATCAATTCCTAATAAATTAGGAGGAGTAATTGCATTAGTTCTTTCTATTGCAATCTTAGCTATCCTTCCATTTTACCATTTAAGTAAATTTCGAGGTATTCAATTTTATCCAGTTAATCAAATTCTATTTTGAATTATAGTAGTAACAGTAATTTTATTAACATGAATTGGAGCTCGACCAGTTGAAGAACCTTATGTATTAGTAGGACAAATTTTAACTGTAATTTA

>Liverpool 1 [535 bp]
ATTAACTCGATTCTTTACATTTCACTTTATTTTACCATTTATTGTACTAGCAGCAACATTAATTCATATTTTATTTTTACACGAAACAGGATCAAGTAACCCAATAGGATTAAATTCTAATATTGATAAAATTCCATTTCATCCTTATTTTACTTTTAAGGATATTGTTGGATTTATTGTAATAACAATAATTTTAATTTTATTAGTTTTAATTAATCCTTATTTACTAGGAGACCCAGATAATTTTATCCCTGCTAACCCCTTAGTTACTCCTATTCATATCCAACCAGAATGATACTTTTTATTTGCTTACGCAATTTTACGATCAATTCCTAATAAATTAGGAGGAGTAATTGCATTAGTTCTTTCTATTGCAATCTTAGCTATCCTTCCATTTTACCATTTAAGTAAATTTCGAGGTATTCAATTTTATCCAGTTAATCAAATTCTATTTTGAATTATAGTAGTAACAGTAATTTTATTAACATGAATTGGAGCTCGACCAGTTGAAGAACCTTATGTATTAGTAGGACAA

>Frankfurt lab colony 7 [566 bp]
ATTAACTCGATTCTTTACATTTCACTTTATTTTACCATTTATTGTACTAGCAGCAACATTAATTCATATTTTATTTTTACACGAAACAGGATCAAGTAACCCAATAGGATTAAATTCTAATATTGATAAAATTCCATTTCATCCTTATTTTACTTTTAAGGATATTGTTGGATTTATTGTAATAACAATAATTTTAATTTTATTAGTTTTAATTAATCCTTATTTACTAGGAGATCCAGATAATTTTATCCCTGCTAACCCCTTAGTTACTCCTATTCATATCCAACCAGAATGATACTTTTTATTTGCTTACGCAATTTTACGATCAATTCCTAATAAATTAGGAGGAGTAATTGCATTAGTTCTTTCTATTGCAATCTTAGCTATCCTTCCATTTTACCATTTAAGTAAATTTCGAGGTATTCAATTTTATCCAGTTAATCAAATTCTATTTTGAATTATAGTAGTAACAGTAATTTTATTAACATGAATTGGAGCTCGACCAGTTGAAGAACCTTATGTATTAGTAGGACAAATTTTAACTGTAATTTATTTTGCTTATTTTA

>Liverpool 2 [535 bp]
ATTAACTCGATTCTTTACATTTCACTTTATTTTACCATTTATTGTACTAGCAGCAACATTAATTCATATTTTATTTTTACACGAAACAGGGTCAAGTAACCCAATAGGATTAAATTCTAATATTGATAAAATTCCATTTCATCCTTATTTTACTTTTAAGGATATTGTTGGATTTATTGTAATAACAATAATTTTAATTTTATTAGTTTTAATTAATCCTTATTTACTAGGAGACCCAGATAATTTTATCCCTGCTAACCCCTTAGTTACTCCTATCCATATTCAACCAGAATGATACTTTTTATTTGCTTACGCAATTTTACGATCAATTCCTAATAAATTAGGAGGAGTAATTGCATTAGTTCTTTCTATTGCAATCTTAGCTATCCTTCCATTTTACCATTTAAGTAAATTTCGAGGTATTCAATTTTATCCAGTTAATCAAATTCTATTTTGAATTATAGTAGTAACAGTAATTTTATTAACATGAATTGGAGCTCGACCAGTTGAAGAACCTTATGTATTAGTAGGACAA

>Liverpool 3 [557 bp]
ATTAACTCGATTCTTTACATTTCACTTTATTTTACCATTTATTGTACTAGCAGCAACATTAATTCATATTTTATTTTTACACGAAACAGGGTCAAGTAACCCAATAGGATTAAATTCTAATATTGATAAAATTCCATTTCATCCTTATTTTACTTTTAAGGATATTGTTGGATTTATTGTAATAACAATAATTTTAATTTTATTAGTTTTAATTAATCCTTATTTACTAGGAGACCCAGATAATTTTATCCCTGCTAACCCCTTAGTTACTCCTATCCATATTCAACCAGAATGATACTTTTTATTTGCTTACGCAATTTTACGATCAATTCCTAATAAATTAGGAGGAGTAATTGCATTAGTTCTTTCTATTGCAATCTTAGCTATCCTTCCATTTTACCATTTAAGTAAATTTCGAGGTATTCAATTTTATCCAGTTAATCAAATTCTATTTTGAATTATAGTAGTAACAGTAATTTTATTAACATGAATTGGAGCTCGACCAGTTGAAGAACCTTATGTATTAGTAGGACAAATTTTAACTGTAATTTATTTTG

>Frankfurt lab colony 8 [547 bp]
ATTAACTCGATTCTTTACATTTCACTTTATTTTACCATTTATTGTACTAGCAGCAACATTAATTCATATTTTATTTTTACACGAAACAGGATCAAGTAACCCAATAGGATTAAATTCTAATATTGATAAAATTCCATTTCATCCTTATTTTACTTTTAAGGATATTGTTGGATTTATTGTAATAACAATAATTTTAATTTTATTAGTTTTAATTAATCCTTATTTACTAGGAGATCCAGATAATTTTATCCCTGCTAACCCCTTAGTTACTCCTATTCATATCCAACCAGAATGATACTTTTTATTTGCTTACGCAATTTTACGATCAATTCCTAATAAATTAGGAGGAGTAATTGCATTAGTTCTTTCTATTGCAATCTTAGCTATCCTTCCATTTTACCATTTAAGTAAATTTCGAGGTATTCAATTTTATCCAGTTAATCAAATTCTATTTTGAATTATAGTAGTAACAGTAATTTTATTAACATGAATTGGAGCTCGACCAGTTGAAGAACCTTATGTATTAGTAGGACAAATATTAACTATA

>Liverpool 4 [569 bp]
ATTAACTCGATTCTTTACATTTCACTTTATTTTACCATTTATTGTACTAGCAGCAACATTAATTCATATTTTATTTTTACACGAAACAGGGTCAAGTAACCCAATAGGATTAAATTCTAATATTGATAAAATTCCATTTCATCCTTATTTTACTTTTAAGGATATTGTTGGATTTATTGTAATAACAATAATTTTAATTTTATTAGTTTTAATTAATCCTTATTTACTAGGAGACCCAGATAATTTTATCCCTGCTAACCCCTTAGTTACTCCTATCCATATTCAACCAGAATGATACTTTTTATTTGCTTACGCAATTTTACGATCAATTCCTAATAAATTAGGAGGAGTAATTGCATTAGTTCTTTCTATTGCAATCTTAGCTATCCTTCCATTTTACCATTTAAGTAAATTTCGAGGTATTCAATTTTATCCAGTTAATCAAATTCTATTTTGAATTATAGTAGTAACAGTAATTTTATTAACATGAATTGGAGCTCGACCAGTTGAAGAACCTTATGTATTAGTAGGACAAATTTTAACTGTAATTTATTTTGCGTATTGTTATA

>Liverpool 5 [568 bp]
ATTAACTCGATTCTTTACATTTCACTTTATTTTACCATTTATTGTACTAGCAGCAACATTAATTCATATTTTATTTTTACACGAAACAGGATCAAGTAACCCAATAGGATTAAATTCTAATATTGATAAAATTCCATTTCATCCTTATTTTACTTTTAAGGATATTGTTGGATTTATTGTAATAACAATAATTTTAATTTTATTAGTTTTAATTAATCCTTATTTACTAGGAGACCCAGATAATTTTATCCCTGCTAACCCCTTAGTTACTCCTATTCATATCCAACCAGAATGATACTTTTTATTTGCTTACGCAATTTTACGATCAATTCCTAATAAATTAGGAGGAGTAATTGCATTAGTTCTTTCTATTGCAATCTTAGCTATCCTTCCATTTTACCATTTAAGTAAATTTCGAGGTATTCAATTTTATCCAGTTAATCAAATTCTATTTTGAATTATAGTAGTAACAGTAATTTTATTAACATGAATTGGAGCTCGACCAGTTGAAGAACCTTATGTATTAGTAGGACAAATTT-AACTGTAATTTATTTTGCTTATTTATATT

>Frankfurt lab colony 9 [569 bp]
ATTAACTCGATTCTTTACATTTCACTTTATTTTACCATTTATTGTACTAGCAGCAACATTAATTCATATTTTATTTTTACACGAAACAGGATCAAGTAACCCAATAGGATTAAATTCTAATATTGATAAAATTCCATTTCATCCTTATTTTACTTTTAAGGATATTGTTGGATTTATTGTAATAACAATAATTTTAATTTTATTAGTTTTAATTAATCCTTATTTACTAGGAGATCCAGATAATTTTATCCCTGCTAACCCCTTAGTTACTCCTATTCATATCCAACCAGAATGATACTTTTTATTTGCTTACGCAATTTTACGATCAATTCCTAATAAATTAGGAGGAGTAATTGCATTAGTTCTTTCTATTGCAATCTTAGCTATCCTTCCATTTTACCATTTAAGTAAATTTCGAGGTATTCAATTTTATCCAGTTAATCAAATTCTATTTTGAATTATAGTAGTAACAGTAATTTTATTAACATGAATTGGAGCTCGACCAGTTGAAGAACCTTATGTATTAGTAGGACAAATTTTAACTGTAATTTATTTTGCTTATAGATATT

>Liverpool 6 [569 bp]
ATTAACTCGATTCTTTACATTTCACTTTATTTTACCATTTATTGTACTAGCAGCAACATTAATTCATATTTTATTTTTACACGAAACAGGATCAAGTAACCCAATAGGATTAAATTCTAATATTGATAAAATTCCATTTCATCCTTATTTTACTTTTAAGGATATTGTTGGATTTATTGTAATAACAATAATTTTAATTTTATTAGTTTTAATTAATCCTTATTTACTAGGAGATCCAGATAATTTTATCCCTGCTAACCCCTTAGTTACTCCTATTCATATTCAACCAGAATGATATTTTTTATTTGCTTACGCAATTTTACGATCAATTCCTAATAAGTTAGGAGGAGTAATTGCATTAGTTCTTTCTATTGCAATCTTAGCTATCCTTCCATTTTACCATTTAAGTAAATTTCGAGGTATTCAATTTTATCCAGTTAATCAAATTCTATTTTGAATTATAGTAGTAACAGTAATTTTATTAACATGAATTGGAGCTCGACCAGTTGAAGAACCTTATGTATTAGTAGGACAAATTTTAACTGTAATTTATTTTGCTTATTTTATAT

>Liverpool 7 [536 bp]
ATTAACTCGATTCTTTACATTTCACTTTATTTTACCATTTATTGTACTAGCAGCAACATTAATTCATATTTTATTTTTACACGAAACAGGGTCAAGTAACCCAATAGGATTAAATTCTAATATTGATAAAATTCCATTTCATCCTTATTTTACTTTTAAGGATATTGTTGGATTTATTGTAATAACAATAATTTTAATTTTATTAGTTTTAATTAATCCTTATTTACTAGGAGACCCAGATAATTTTATCCCTGCTAACCCCTTAGTTACTCCTATCCATATTCAACCAGAATGATACTTTTTATTTGCTTACGCAATTTTACGATCAATTCCTAATAAATTAGGAGGAGTAATTGCATTAGTTCTTTCTATTGCAATCTTAGCTATCCTTCCATTTTACCATTTAAGTAAATTTCGAGGTATTCAATTTTATCCAGTTAATCAAATTCTATTTtGAATTATAGTAGTAACAGTAATTTTATTAACATGAATTGGAGCTCGACCAGTAGAAGAACCTTATGTATTAGTAGGACAAA

>Liverpool 8 [548 bp]
ATTAACTCGATTCTTTACATTTCACTTTATTTTACCATTTATTGTACTAGCAGCAACATTAATTCATATTTTATTTTTACACGAAACAGGATCAAGTAACCCAATAGGATTAAATTCTAATATTGATAAAATTCCATTTCATCCTTATTTTACTTTTAAGGATATTGTTGGATTTATTGTAATAACAATAATTTTAATTTTATTAGTTTTAATTAATCCTTATTTACTAGGAGACCCAGATAATTTTATCCCTGCTAACCCCTTAGTTACTCCTATTCATATCCAACCAGAATGATACTTTTTATTTGCTTACGCAATTTTACGATCAATTCCTAATAAATTAGGAGGAGTAATTGCATTAGTTCTTTCTATTGCAATCTTAGCTATCCTTCCATTTTACCATTTAAGTAAATTTCGAGGTATTCAATTTTATCCAGTTAATCAAATTCTATTTTGAATTATAGTAGTAACAGTAATTTTATTAACATGAATTGGAGCTCGACCAGTTGAAGAACCTTATGTATTAGTAGGACAAATTTTAACTGTAA

>Stomoxys calcitrans [555 bp]
ATTAACTCGATTTTTTACATTTCACTTTATTTTACCATTTATTGTATTAGCAATAACAATAATTCATCTTTTATTTTTACATGAAACTGGATCAAATAACCCTATTGGATTAAATTCTAATATTGATAAAATTCCTTTTCATCCTTATTTCACATATAAGGATATTGTTGGATTTATTATTATAACAATAATTTTAATCTTATTAGTTTTAATTAATCCTTATTTATTAGGAGATCCAGATAATTTTATTCCTGCTAACCCTTTAGTTACCCCAGTTCATATTCAACCAGAATGATATTTTTTATTTGCTTATGCAATCTTACGATCAATTCCTAATAAATTAGGAGGAGTAATTGCTTTAGTTTTATCAATTGCAATTTTAGCTATTCTACCATTTTATCATTTAAGAAAATTCCGAGGAATTCAATTTTACCCAATTAATAAAATTATATTTTGAATTATAGTAGTTACAGTAATTTTATTAACATGAATTGGAGCACGACCTGTTGAAACTCCATATGTATTAGTAGGACAAATTCTTACTATTATTTATTT

>Stomoxys uruma [548 bp]
ATTAACTCGATTTTTTACATTTCACTTTATTTTTCCATTTATTGTATTAGCAATAACAATAATTCATCTTTTATTTTTACATGAAACAGGATCAAATAATCCTATTGGATTAAATTCTAATATTGATAAAATTCCTTTTCATCCTTATTTTACTTATAAGGATATTGTTGGATTTATTATTATAACAATAATTTTAATTTTATTAGTATTAATTAATCCTTACTTATTAGGAGATCCAGATAATTTTATTCCTGCTAACCCTTTAGTTACTCCAGTTCACATTCAACCAGAATGATATTTTTTATTTGCTTATGCAATTTTACGATCAATTCCTAATAAATTAGGAGGAGTAATTGCTTTAGTTCTATCTATTGCAATTTTAGCTATTTTTCCATTTTACCATGTAAGAAAATTTCGAGGAATCCAATTTTATCCAATTAATAAAATTATATTTTGAATTATAGTAGTTACAGTAATTTTATTAACTTGAATTGGAGCTCGACCAGTTGAAACTCCATATGTATTAGTAGGACAAATTCTTACTATTA
